# Supplementary material for: Toxin-Antitoxin Systems Are Important for Niche-Specific Colonization and Stress Resistance of Uropathogenic Escherichia coli
Source: PLoS Pathog. 2012 Oct 4;8(10):e1002954. doi: 10.1371/journal.ppat.1002954 (PMC3464220; doi:10.1371/journal.ppat.1002954)
Supplement: Dataset S1 — Tables used to define the Type II TA system allelic profiles of E. coli by eBURST analysis. (Tab 1) Table showing TA system content among sequenced E. coli. (Tab 2) Table showing TA system content among phylotype B2 ExPEC strains. (Tab 3) Graph of the relative abundance of TA systems among all sequenced E. coli strains versus phylotype B2 isoaltes. (Tab 4) Table shows the individual allelic profiles of type II TA systems generated from Tab 1. (Tab 5) Table of allelic profiles that were used for input into the eBURST algorithm. (Tab 6) Separate tables with representative output from the eBURST algorithm, showing how the strains that are clustered together shift dependent upon based on the number of shared type II TA alleles considered. (XLS) [file ppat.1002954.s001.xls]

## Sheet: Tab 1
				TA system content among sequenced E. coli (last updated 11/03/11)
		Upstream-Downstream [GC content]		FL= full-length
		Toxin		TRUNC= truncated
		Antitoxin		NE = non-existent
																	ExPEC
				K12				B strain		Commensal/ probiotic							APEC	UPEC Cystits		UPEC Pyelonephritis			NMEC	Group D ExPEC	Environmental	ETEC	EPEC			EIEC	EAEC	EHEC							Shigella
			Strain	MG1655	W3110	BW2952	DH10B	REL606	BL21-Gold(DE3)pLysS AG	IAI1	ATCC 8739	HS (O9)	ED1a (O81)	ABU (83972) (OR:K5:H-)	SE11 (O152:H28)	SE15 (O150:H5)	APEC01 (O1:K1:H7)	UTI89 (O18:K1:H7)	F11 (O6:K2:H31)	CFT073 (O6:K2:H1)	536 (O6:K15:H31)	IAI39	S88 (O45:K1)	UMN026	SMS-3-5 (O19:H34)	E24377A	O127:H6 str. E2348/69	O55:H7 str. CB9615	B171	53638	55989	O103:H2 str. 12009	O111:H- str. 11128	O26:H11 str. 11368	O157:H7 str. EC4115	O157:H7 str. EDL933	O157:H7 str. Sakai	O157:H7 str. TW14359	S. sonnei	M. leprae
cleave mRNA positioned at the ribosomal A site	RelBE Family	RelB-RelE [47%]
		RelE		FL	FL	FL	FL	NE	NE	FL	FL	NE	NE	NE	NE	NE	NE	NE	NE	NE	NE	NE	NE	NE	NE	NE	NE	NE	NE	NE	NE	NE	NE	FL	NE	NE	NE	NE	NE	NE
		RelB		FL	FL	FL	FL	NE	NE	FL	FL	NE	NE	NE	NE	NE	NE	NE	NE	NE	NE	NE	NE	NE	NE	NE	NE	NE	NE	NE	NE	NE	NE	FL	NE	NE	NE	NE	NE	NE
		DinJ-YafQ [43%]
		YafQ		FL	FL	FL	FL	FL	FL	FL	FL	FL	NE	NE	FL	NE	NE	NE	NE	NE	NE	FL	NE	NE	FL	FL	NE	FL	FL	FL	FL	FL	FL	FL	FL	FL	FL	FL	FL	NE
		DinJ		FL	FL	FL	FL	FL	FL	FL	FL	FL	NE	NE	FL	NE	NE	NE	NE	NE	NE	FL	NE	NE	FL	FL	NE	FL	FL	FL	FL	FL	FL	FL	FL	FL	FL	FL	FL	NE
		YefM-YoeB [46%]
		YoeB		FL	FL	FL	FL	NE	NE	FL	NE	FL	NE	FL	FL	FL	FL	FL	FL	FL	FL	NE	FL	NE	NE	FL	FL	FL	FL	FL	FL	FL	FL	FL	NE	NE	NE	NE	FL	NE
		YefM		FL	FL	FL	FL	NE	NE	FL	NE	FL	NE	FL	FL	FL	FL	FL	FL	FL	FL	NE	FL	NE	NE	FL	FL	FL	FL	FL	FL	FL	FL	FL	NE	NE	NE	NE	FL	NE
		HigBA [44%]
		HigB		FL	FL	FL	FL	FL	FL	TRUNC	FL	FL	TRUNC	TRUNC	TRUNC	FL	NE	NE	NE	TRUNC	TRUNC	NE	NE	FL	NE	TRUNC	TRUNC	FL	TRUNC	FL	TRUNC	TRUNC	TRUNC	TRUNC	FL	FL	FL	FL	FL	NE
		HigA		FL	FL	FL	FL	FL	FL	FL	FL	FL	FL	FL	FL	FL	NE	NE	NE	FL	FL	NE	NE	FL	NE	FL	FL	FL	FL	FL	FL	FL	FL	FL	FL	FL	FL	FL	FL	NE
		YafN-YafO [43%]
		YafO		FL	FL	FL	FL	FL	FL	NE	TRUNC	NE	FL	NE	NE	NE	FL	FL	FL	NE	FL	NE	FL	FL	FL	NE	NE	FL	NE	FL	NE	NE	NE	NE	FL	FL	FL	FL	NE	NE
		YafN		FL	FL	FL	FL	FL	FL	NE	FL	NE	FL	NE	NE	NE	FL	FL	FL	NE	FL	NE	FL	FL	FL	NE	NE	FL	NE	FL	NE	NE	NE	NE	FL	FL	FL	FL	NE	NE
		SohA(PrlF)-YhaV [46%]
		YhaV		FL	FL	FL	FL	FL	FL	FL	FL	FL	FL	FL	FL	FL	NE	NE	FL	FL	FL	FL	NE	FL	FL	FL	NE	FL	FL	FL	FL	FL	FL	FL	FL	FL	FL	FL	TRUNC	NE
		SohA		FL	FL	FL	FL	FL	FL	FL	FL	FL	FL	FL	FL	FL	NE	NE	FL	FL	FL	FL	NE	FL	FL	FL	NE	FL	FL	FL	FL	FL	FL	FL	FL	FL	FL	FL	TRUNC	NE
cleave RNA site-specifically, regardless of the ribosomes	MazEF Family	MazE-MazF [47%]
		MazF		FL	FL	FL	FL	FL	FL	FL	FL	FL	FL	NE	FL	NE	FL	FL	FL	NE	FL	FL	FL	NE	FL	FL	FL	FL	FL	FL	FL	FL	FL	FL	FL	FL	FL	FL	FL	NE
		MazE		FL	FL	FL	FL	FL	FL	FL	FL	FL	FL	NE	FL	NE	FL	FL	FL	NE	FL	FL	FL	NE	FL	FL	FL	FL	FL	FL	FL	FL	FL	FL	FL	FL	FL	FL	FL	NE
		ChpS-ChpB [53%]
		ChpB		FL	FL	FL	FL	NE	NE	FL	NE	FL	NE	NE	FL	NE	NE	NE	NE	NE	NE	FL	NE	NE	FL	FL	NE	FL	FL	NE	FL	FL	FL	FL	FL	FL	FL	FL	NE	NE
		ChpS		FL	FL	FL	FL	NE	NE	FL	NE	FL	NE	NE	FL	NE	NE	NE	NE	NE	NE	FL	NE	NE	FL	FL	NE	FL	FL	NE	FL	FL	FL	FL	FL	FL	FL	FL	NE	NE
		HicA-HicB [46%]
		HicA		FL	FL	FL	FL	FL	FL	TRUNC	FL	FL	NE	NE	FL	NE	NE	NE	NE	NE	NE	NE	NE	FL	FL	FL	NE	FL	NE	FL	TRUNC	TRUNC	FL	FL	FL	FL	FL	FL	TRUNC	NE
		HicB		FL	FL	FL	FL	FL	FL	FL	FL	FL	TRUNC	TRUNC	FL	TRUNC	TRUNC	TRUNC	TRUNC	TRUNC	TRUNC	NE	TRUNC	FL	FL	FL	NE	FL	NE	FL	FL	FL	FL	FL	FL	FL	FL	FL	FL	NE
		MqsR-MqsA [41%]
		MqsR		FL	FL	FL	FL	FL	FL	NE	FL	FL	NE	NE	NE	NE	NE	NE	NE	NE	NE	FL	NE	FL	NE	NE	NE	NE	NE	FL	NE	NE	NE	NE	NE	NE	NE	NE	NE	NE
		MqsA		FL	FL	FL	FL	FL	FL	NE	FL	FL	NE	NE	NE	NE	NE	NE	NE	NE	NE	FL	NE	FL	NE	NE	NE	NE	NE	FL	NE	NE	NE	NE	NE	NE	NE	NE	NE	NE
	*NOTE: genes are judged as >85% identity and >85% query coverage and marked FL or NE using tblastn results from K-12 sequence	YafW-YkfI [54%]
		YkfI		FL	FL	FL	FL	NE	NE	NE	NE	NE	NE	NE	NE	NE	NE	NE	NE	NE	NE	NE	NE	NE	NE	NE	NE	NE	NE	NE	NE	NE	NE	NE	NE	NE	NE	NE	NE	NE
		YafW		FL	FL	FL	FL	NE	NE	NE	NE	NE	NE	NE	NE	NE	NE	NE	NE	NE	NE	NE	NE	NE	FL	NE	NE	NE	NE	NE	NE	NE	NE	NE	NE	NE	NE	NE	NE	NE
		PasT(YfjG)-PasI(YfjF) [47%]
		PasT		FL	FL	FL	FL	FL	FL	FL	FL	FL	FL	FL	FL	FL	FL	FL	FL	FL	FL	FL	FL	FL	FL	FL	FL	FL	FL	FL	FL	FL	FL	FL	FL	FL	FL	FL	FL	NE
		PasI		FL	FL	FL	FL	FL	FL	FL	FL	FL	FL	FL	FL	FL	FL	FL	FL	FL	FL	FL	FL	FL	FL	FL	FL	FL	FL	FL	FL	FL	FL	FL	FL	FL	FL	FL	FL	NE
		YbaJ(TomB)-Hha [40%]
		Hha		FL	FL	FL	FL	FL	FL	FL	FL	FL	FL	FL	FL	FL	FL	FL	FL	FL	FL	FL	FL	FL	FL	FL	FL	FL	FL	FL	FL	FL	FL	FL	FL	FL	FL	FL	FL	NE
		YbaJ		FL	FL	FL	FL	FL	FL	FL	FL	FL	FL	FL	FL	FL	FL	FL	FL	FL	FL	FL	FL	FL	FL	FL	FL	FL	FL	FL	FL	FL	FL	FL	FL	FL	FL	FL	FL	NE
		HipB-HipA [48%]
		HipA		FL	FL	FL	FL	FL	FL	FL	FL	FL	FL	FL	FL	FL	FL	FL	FL	FL	TRUNC	TRUNC	FL	FL	NE	TRUNC	FL	FL	TRUNC	FL	FL	FL	FL	FL	TRUNC	TRUNC	TRUNC	TRUNC	FL	NE
		HipB		FL	FL	FL	FL	FL	FL	FL	FL	FL	FL	FL	FL	FL	FL	FL	FL	FL	FL	TRUNC	FL	FL	NE	FL	FL	FL	FL	FL	FL	FL	FL	FL	NE	NE	NE	NE	FL	NE
		CcdA-CcdB [52%]
		CcdB		NE	NE	NE	NE	NE	NE	NE	NE	NE	NE	NE	FL (plasmid)	NE	NE	FL (plasmid)	FL	NE	NE	NE	NE	FL (plasmid)	NE	FL (plasmid)	FL (plasmid)	NE	FL	FL (plasmid)	NE	NE	NE	NE	FL (plasmid)	FL (plasmid)	FL (plasmid)	FL (plasmid)	NE	NE
		CcdA		NE	NE	NE	NE	NE	NE	NE	NE	NE	NE	NE	FL (plasmid)	NE	NE	FL (plasmid)	FL	NE	NE	NE	NE	FL (plasmid)	NE	FL (plasmid)	FL (plasmid)	NE	FL	FL (plasmid)	NE	NE	NE	NE	FL (plasmid)	FL (plasmid)	FL (plasmid)	FL (plasmid)	NE	NE
	*NOTE: genes are judged as >85% identity and >85% query coverage and marked FL or NE using tblastn results from K-12 sequence	YeeUV [54%]
		YeeV		FL	FL	FL	FL	FL	FL	NE	NE	FL	FL	FL	NE	FL	FL	FL	FL	FL	FL	FL	FL	FL	FL	FL	FL	FL	FL	FL	FL	FL	FL	FL	FL	FL	FL	FL	NE	NE
		YeeU		FL	FL	FL	FL	FL	NE	NE	NE	FL	FL	FL	NE	FL	FL	FL	FL	FL	FL	FL	FL	FL	FL	FL	FL	FL	FL	FL	FL	FL	FL	FL	FL	FL	FL	FL	NE	NE
		RnlAB [45%]
		RnlA		FL	FL	FL	FL	NE	NE	NE	NE	NE	NE	NE	NE	NE	NE	NE	NE	NE	NE	NE	NE	NE	NE	NE	NE	NE	NE	NE	NE	NE	NE	NE	NE	NE	NE	NE	NE	NE
		RnlB		FL	FL	FL	FL	NE	NE	NE	NE	NE	NE	NE	NE	NE	NE	NE	NE	NE	NE	NE	NE	NE	NE	NE	NE	NE	NE	NE	NE	NE	NE	NE	NE	NE	NE	NE	NE	NE

## Sheet: Tab 2
TA System profile of the phylotype B2 ExPEC.
		Upstream-Downstream [GC content]		FL= Full-length
		Toxin		TRUNC= truncated
		Antitoxin		NE = non-existent
				phylotype B2 ExPEC
			Strain	SE15 (O150:H5)	ED1a (O81)	ABU (83972) (OR:K5:H-)	CFT073 (O6:K2:H1)	536 (O6:K15:H31)	APEC01 (O1:K1:H7)	UTI89 (O18:K1:H7)	F11 (O6:K2:H31)	S88 (O45:K1)	O127:H6 str. E2348/69
cleave mRNA positioned at the ribosomal A site	RelBE Family	RelB-RelE [47%]
		RelE		NE	NE	NE	NE	NE	NE	NE	NE	NE	NE
		RelB		NE	NE	NE	NE	NE	NE	NE	NE	NE	NE
		DinJ-YafQ [43%]
		YafQ		NE	NE	NE	NE	NE	NE	NE	NE	NE	NE
		DinJ		NE	NE	NE	NE	NE	NE	NE	NE	NE	NE
		YefM-YoeB [46%]
		YoeB		FL	NE	FL	FL	FL	FL	FL	FL	FL	FL
		YefM		FL	NE	FL	FL	FL	FL	FL	FL	FL	FL
		HigBA [44%]
		HigB		FL	TRUNC	TRUNC	TRUNC	TRUNC	NE	NE	NE	NE	TRUNC
		HigA		FL	FL	FL	FL	FL	NE	NE	NE	NE	FL
		YafN-YafO [43%]
		YafO		NE	FL	NE	NE	FL	FL	FL	FL	FL	NE
		YafN		NE	FL	NE	NE	FL	FL	FL	FL	FL	NE
		SohA(PrlF)-YhaV [46%]
		YhaV		FL	FL	FL	FL	FL	NE	NE	FL	NE	NE
		SohA		FL	FL	FL	FL	FL	NE	NE	FL	NE	NE
cleave RNA site-specifically, regardless of the ribosomes	MazEF Family	MazE-MazF [47%]
		MazF		NE	FL	NE	NE	FL	FL	FL	FL	FL	FL
		MazE		NE	FL	NE	NE	FL	FL	FL	FL	FL	FL
		ChpS-ChpB [53%]
		ChpB		NE	NE	NE	NE	NE	NE	NE	NE	NE	NE
		ChpS		NE	NE	NE	NE	NE	NE	NE	NE	NE	NE
		HicA-HicB [46%]
		HicA		NE	NE	NE	NE	NE	NE	NE	NE	NE	NE
		HicB		TRUNC	TRUNC	TRUNC	TRUNC	TRUNC	TRUNC	TRUNC	TRUNC	TRUNC	NE
		MqsR-MqsA [41%]
		MqsR		NE	NE	NE	NE	NE	NE	NE	NE	NE	NE
		MqsA		NE	NE	NE	NE	NE	NE	NE	NE	NE	NE
	*NOTE: genes are judged as >85% identity and >85% query coverage and marked FL or NE using tblastn results from K-12 sequence	YafW-YkfI [54%]
		YkfI		NE	NE	NE	NE	NE	NE	NE	NE	NE	NE
		YafW		NE	NE	NE	NE	NE	NE	NE	NE	NE	NE
		PasT(YfjG)-PasI(YfjF) [47%]
		PasT		FL	FL	FL	FL	FL	FL	FL	FL	FL	FL
		PasI		FL	FL	FL	FL	FL	FL	FL	FL	FL	FL
		YbaJ(TomB)-Hha [40%]
		Hha		FL	FL	FL	FL	FL	FL	FL	FL	FL	FL
		YbaJ		FL	FL	FL	FL	FL	FL	FL	FL	FL	FL
		HipB-HipA [48%]
		HipA		FL	FL	FL	FL	TRUNC	FL	FL	FL	FL	FL
		HipB		FL	FL	FL	FL	FL	FL	FL	FL	FL	FL
		CcdA-CcdB [52%]
		CcdB		NE	NE	NE	NE	NE	NE	FL (plasmid)	FL	NE	FL (plasmid)
		CcdA		NE	NE	NE	NE	NE	NE	FL (plasmid)	FL	NE	FL (plasmid)
	*NOTE: genes are judged as >85% identity and >85% query coverage and marked FL or NE using tblastn results from K-12 sequence	YeeUV [54%]
		YeeV		FL	FL	FL	FL	FL	FL	FL	FL	FL	FL
		YeeU		FL	FL	FL	FL	FL	FL	FL	FL	FL	FL
		RnlAB [45%]
		RnlA		NE	NE	NE	NE	NE	NE	NE	NE	NE	NE
		RnlB		NE	NE	NE	NE	NE	NE	NE	NE	NE	NE

## Sheet: Tab 3
Relative abundance of TA systems among E. coli and phylotype B2 ExPEC
	% intact - E. coli	% intact - B2 ExPEC
RelBE	0.2	0
DinJ-YafQ	0.685714	0
YefM-YoeB	0.685714	0.9
HigBA	0.457143	0.1
YafNO	0.571429	0.6
SohA-YhaV	0.885714	0.6
MazEF	0.885714	0.7
ChpBS	0.571429	0
HicAB	0.571429	0
MqsRA	0.314286	0
YafW-YkfI	0.114286	0
PasTI	1	1
YbaJ-Hha	1	1
HipBA	0.742857	0.9
CcdAB	0.0571429	0.3
YeeUV	0.885714	1
RnlAB	0.114286	0

## Sheet: Tab 4
Allelic profile created from master sheet.
10001	RelE+/relB+		11001	RelE-/RelB-
10002	yafQ+/dinJ+		11002	yafQ-/dinJ-			MG1655	W3110	BW2952	DH10B	REL606	BL21-Gold(DE3)pLysS AG	IAI1	ATCC 8739	HS (O9)	ED1a (O81)	ABU (83972) (OR:K5:H-)	SE11 (O152:H28)	SE15 (O150:H5)	APEC01 (O1:K1:H7)	UTI89 (O18:K1:H7)	F11 (O6:K2:H31)	CFT073 (O6:K2:H1)	536 (O6:K15:H31)	IAI39	S88 (O45:K1)	UMN026	SMS-3-5 (O19:H34)	E24377A	O127:H6 str. E2348/69	O55:H7 str. CB9615	B171	53638	55989	O103:H2 str. 12009	O111:H- str. 11128	O26:H11 str. 11368	O157:H7 str. EC4115	O157:H7 str. EDL933	O157:H7 str. Sakai	O157:H7 str. TW14359
10003	yefM+/yoeB+		11003	yefM-/yoeB-			1	2	3	4	5	6	7	8	9	10	11	12	13	14	15	16	17	18	19	20	21	22	23	24	25	26	27	28	29	30	31	32	33	34	35
10004	higB+		11004	higB-		RelB	10001	10001	10001	10001	11001	11001	10001	10001	11001	11001	11001	11001	11001	11001	11001	11001	11001	11001	11001	11001	11001	11001	11001	11001	11001	11001	11001	11001	11001	11001	10001	11001	11001	11001	11001
10005	higB trunc		11005	yafO trunc		DinJ	10002	10002	10002	10002	10002	10002	10002	10002	10002	11002	11002	10002	11002	11002	11002	11002	11002	11002	10002	11002	11002	10002	10002	11002	10002	10002	10002	10002	10002	10002	10002	10002	10002	10002	10002
10006	higA+		11006	higA-		YefM	10003	10003	10003	10003	11003	11003	10003	11003	10003	11003	10003	10003	10003	10003	10003	10003	10003	10003	11003	10003	11003	11003	10003	10003	10003	10003	10003	10003	10003	10003	10003	11003	11003	11003	11003
10007	yafO+/yafN+		11007	yafO-/yafN-		HigB	10004	10004	10004	10004	10004	10004	10005	10004	10004	10005	10005	10005	10004	11004	11004	11004	10005	10005	11004	11004	10004	11004	10005	10005	10004	10005	10004	10005	10005	10005	10005	10004	10004	10004	10004
10008	yafN+		11008	mazE-/mazF-		HigA	10006	10006	10006	10006	10006	10006	10006	10006	10006	10006	10006	10006	10006	11006	11006	11006	10006	10006	11006	11006	10006	11006	10006	10006	10006	10006	10006	10006	10006	10006	10006	10006	10006	10006	10006
10009	mazE+/mazF+		11009	chpB-/chpS-		YafN	10007	10007	10007	10007	10007	10007	11007	10007	11007	10007	11007	11007	11007	10007	10007	10007	11007	10007	11007	10007	10007	10007	11007	11007	10007	11007	10007	11007	11007	11007	11007	10007	10007	10007	10007
10010	chpB+/chpS+		11010	ykfI-/yafW-		SohA	10018	10018	10018	10018	10018	10018	10018	10018	10018	10018	10018	10018	10018	11018	11018	10018	10018	10018	10018	11018	10018	10018	10018	11018	10018	10018	10018	10018	10018	10018	10018	10018	10018	10018	10018
10011	ykfI+/yafW+		11011	ykfI-		MazE	10009	10009	10009	10009	10009	10009	10009	10009	10009	10009	11008	10009	11008	10009	10009	10009	11008	10009	10009	10009	11008	10009	10009	10009	10009	10009	10009	10009	10009	10009	10009	10009	10009	10009	10009
10012	yafW+		11012	yfjG-/yfjF-		ChpS	10010	10010	10010	10010	11009	11009	10010	11009	10010	11009	11009	10010	11009	11009	11009	11009	11009	11009	10010	11009	11009	10010	10010	11009	10010	10010	11009	10010	10010	10010	10010	10010	10010	10010	10010
10013	yfjG+/yfjF+		11013	hicA trunc		HicA	10014	10014	10014	10014	10014	10014	10015	10014	10014	11014	11014	10014	11014	11014	11014	11014	11014	11014	11014	11014	10014	10014	10014	11014	10014	11014	10014	10015	10015	10014	10014	10014	10014	10014	10014
10014	hicA +		11014	hicA-		HicB	10016	10016	10016	10016	10016	10016	10016	10016	10016	11015	11015	10016	11015	11015	11015	11015	11015	11015	11016	11015	10016	10016	10016	11016	10016	11016	10016	10016	10016	10016	10016	10016	10016	10016	10016
10015	hicA trunc		11015	hicB trunc		MqsA	10017	10017	10017	10017	10017	10017	11017	10017	10017	11017	11017	11017	11017	11017	11017	11017	11017	11017	10017	11017	10017	11017	11017	11017	11017	11017	10017	11017	11017	11017	11017	11017	11017	11017	11017
10016	hicB+		11016	hicB-		YafW	10011	10011	10011	10011	11010	11010	11010	11010	11010	11010	11010	11010	11010	11010	11010	11010	11010	11010	11010	11010	11010	10011	11010	11010	11010	11010	11010	11010	11010	11010	11010	11010	11010	11010	11010
10017	mqsR+/mqsA+		11017	mqsR-/mqsA-		YfjF	10013	10013	10013	10013	10013	10013	10013	10013	10013	10013	10013	10013	10013	10013	10013	10013	10013	10013	10013	10013	10013	10013	10013	10013	10013	10013	10013	10013	10013	10013	10013	10013	10013	10013	10013
10018	sohA+/yhaV+		11018	sohA-/yhaV-		YbaJ	10019	10019	10019	10019	10019	10019	10019	10019	10019	10019	10019	10019	10019	10019	10019	10019	10019	10019	10019	10019	10019	10019	10019	10019	10019	10019	10019	10019	10019	10019	10019	10019	10019	10019	10019
10019	ybaJ+/hha+		11019	ybaJ-/hha-		HipA	10020	10020	10020	10020	10020	10020	10020	10020	10020	10020	10020	10020	10020	10020	10020	10020	10020	10021	10021	10020	10020	11020	10021	10020	10020	10021	10020	10020	10020	10020	10020	10021	10021	10021	10021
10020	hipA+		11020	hipA-		HipB	10022	10022	10022	10022	10022	10022	10022	10022	10022	10022	10022	10022	10022	10022	10022	10022	10022	10022	11021	10022	10022	11022	10022	10022	10022	10022	10022	10022	10022	10022	10022	11022	11022	11022	11022
10021	hipA trunc		11021	hipB trunc		CcdA	11023	11023	11023	11023	11023	11023	11023	11023	11023	11023	11023	10024	11023	11023	10024	10023	11023	11023	11023	11023	10024	11023	10024	10024	11023	10023	10024	11023	11023	11023	11023	10024	10024	10024	10024
10022	hipB+		11022	hipB-		YeeV	10025	10025	10025	10025	10025	10025	11025	11025	10025	10025	10025	11025	10025	10025	10025	10025	10025	10025	10025	10025	10025	10025	10025	10025	10025	10025	10025	10025	10025	10025	10025	10025	10025	10025	10025
10023	ccdB+/ccdA+		11023	ccdB-/ccdA-		YeeU	10026	10026	10026	10026	10026	11026	11026	11026	10026	10026	10026	11026	10026	10026	10026	10026	10026	10026	10026	10026	10026	10026	10026	10026	10026	10026	10026	10026	10026	10026	10026	10026	10026	10026	10026
10024	ccdB+/ccdA+ plasmid		11024	rnlA-/rnlB-		RnlB	10027	10027	10027	10027	11024	11024	11024	11024	11024	11024	11024	11024	11024	11024	11024	11024	11024	11024	11024	11024	11024	11024	11024	11024	11024	11024	11024	11024	11024	11024	11024	11024	11024	11024	11024
10025	yeeV+		11025	yeeV-
10026	yeeU+		11026	yeeU-
10027	rnlA+/rnlB+

## Sheet: Tab 5
Transpose of allelic profile table; used as input for eBURST analysis.
1	MG1655		1	10001	10002	10003	10004	10006	10007	10018	10009	10010	10014	10016	10017	10011	10013	10019	10020	10022	11023	10025	10026	10027
2=1	W3110		1	10001	10002	10003	10004	10006	10007	10018	10009	10010	10014	10016	10017	10011	10013	10019	10020	10022	11023	10025	10026	10027
3=1	BW2952		1	10001	10002	10003	10004	10006	10007	10018	10009	10010	10014	10016	10017	10011	10013	10019	10020	10022	11023	10025	10026	10027
4=1	DH10B		1	10001	10002	10003	10004	10006	10007	10018	10009	10010	10014	10016	10017	10011	10013	10019	10020	10022	11023	10025	10026	10027
5	REL606		5	11001	10002	11003	10004	10006	10007	10018	10009	11009	10014	10016	10017	11010	10013	10019	10020	10022	11023	10025	10026	11024
6	BL21-Gold(DE3)pLysS AG		6	11001	10002	11003	10004	10006	10007	10018	10009	11009	10014	10016	10017	11010	10013	10019	10020	10022	11023	10025	11026	11024
7	IAI1		7	10001	10002	10003	10005	10006	11007	10018	10009	10010	10015	10016	11017	11010	10013	10019	10020	10022	11023	11025	11026	11024
8	ATCC 8739		8	10001	10002	11003	10004	10006	10007	10018	10009	11009	10014	10016	10017	11010	10013	10019	10020	10022	11023	11025	11026	11024
9	HS (O9)		9	11001	10002	10003	10004	10006	11007	10018	10009	10010	10014	10016	10017	11010	10013	10019	10020	10022	11023	10025	10026	11024
10	ED1a (O81)		10	11001	11002	11003	10005	10006	10007	10018	10009	11009	11014	11015	11017	11010	10013	10019	10020	10022	11023	10025	10026	11024
11	ABU (83972) (OR:K5:H-)		11	11001	11002	10003	10005	10006	11007	10018	11008	11009	11014	11015	11017	11010	10013	10019	10020	10022	11023	10025	10026	11024
12	SE11 (O152:H28)		12	11001	10002	10003	10005	10006	11007	10018	10009	10010	10014	10016	11017	11010	10013	10019	10020	10022	10024	11025	11026	11024
13	SE15 (O150:H5)		13	11001	11002	10003	10004	10006	11007	10018	11008	11009	11014	11015	11017	11010	10013	10019	10020	10022	11023	10025	10026	11024
14	APEC01 (O1:K1:H7)		14	11001	11002	10003	11004	11006	10007	11018	10009	11009	11014	11015	11017	11010	10013	10019	10020	10022	11023	10025	10026	11024
15	UTI89 (O18:K1:H7)		15	11001	11002	10003	11004	11006	10007	11018	10009	11009	11014	11015	11017	11010	10013	10019	10020	10022	10024	10025	10026	11024
16	F11 (O6:K2:H31)		16	11001	11002	10003	11004	11006	10007	10018	10009	11009	11014	11015	11017	11010	10013	10019	10020	10022	10023	10025	10026	11024
17=11	CFT073 (O6:K2:H1)		11	11001	11002	10003	10005	10006	11007	10018	11008	11009	11014	11015	11017	11010	10013	10019	10020	10022	11023	10025	10026	11024
18	536 (O6:K15:H31)		18	11001	11002	10003	10005	10006	10007	10018	10009	11009	11014	11015	11017	11010	10013	10019	10021	10022	11023	10025	10026	11024
19	IAI39		19	11001	10002	11003	11004	11006	11007	10018	10009	10010	11014	11016	10017	11010	10013	10019	10021	11021	11023	10025	10026	11024
20=14	S88 (O45:K1)		14	11001	11002	10003	11004	11006	10007	11018	10009	11009	11014	11015	11017	11010	10013	10019	10020	10022	11023	10025	10026	11024
21	UMN026		21	11001	11002	11003	10004	10006	10007	10018	11008	11009	10014	10016	10017	11010	10013	10019	10020	10022	10024	10025	10026	11024
22	SMS-3-5 (O19:H34)		22	11001	10002	11003	11004	11006	10007	10018	10009	10010	10014	10016	11017	10011	10013	10019	11020	11022	11023	10025	10026	11024
23	E24377A		23	11001	10002	10003	10005	10006	11007	10018	10009	10010	10014	10016	11017	11010	10013	10019	10021	10022	10024	10025	10026	11024
24	O127:H6 str. E2348/69		24	11001	11002	10003	10005	10006	11007	11018	10009	11009	11014	11016	11017	11010	10013	10019	10020	10022	10024	10025	10026	11024
25	O55:H7 str. CB9615		25	11001	10002	10003	10004	10006	10007	10018	10009	10010	10014	10016	11017	11010	10013	10019	10020	10022	11023	10025	10026	11024
26	B171		26	11001	10002	10003	10005	10006	11007	10018	10009	10010	11014	11016	11017	11010	10013	10019	10021	10022	10023	10025	10026	11024
27	53638		27	11001	10002	10003	10004	10006	10007	10018	10009	11009	10014	10016	10017	11010	10013	10019	10020	10022	10024	10025	10026	11024
28	55989		28	11001	10002	10003	10005	10006	11007	10018	10009	10010	10015	10016	11017	11010	10013	10019	10020	10022	11023	10025	10026	11024
29=28	O103:H2 str. 12009		28	11001	10002	10003	10005	10006	11007	10018	10009	10010	10015	10016	11017	11010	10013	10019	10020	10022	11023	10025	10026	11024
30	O111:H- str. 11128		30	11001	10002	10003	10005	10006	11007	10018	10009	10010	10014	10016	11017	11010	10013	10019	10020	10022	11023	10025	10026	11024
31	O26:H11 str. 11368		31	10001	10002	10003	10005	10006	11007	10018	10009	10010	10014	10016	11017	11010	10013	10019	10020	10022	11023	10025	10026	11024
32	O157:H7 str. EC4115		32	11001	10002	11003	10004	10006	10007	10018	10009	10010	10014	10016	11017	11010	10013	10019	10021	11022	10024	10025	10026	11024
33=32	O157:H7 str. EDL933		32	11001	10002	11003	10004	10006	10007	10018	10009	10010	10014	10016	11017	11010	10013	10019	10021	11022	10024	10025	10026	11024
34=32	O157:H7 str. Sakai		32	11001	10002	11003	10004	10006	10007	10018	10009	10010	10014	10016	11017	11010	10013	10019	10021	11022	10024	10025	10026	11024
35=32	O157:H7 str. TW14359		32	11001	10002	11003	10004	10006	10007	10018	10009	10010	10014	10016	11017	11010	10013	10019	10021	11022	10024	10025	10026	11024

## Sheet: Tab 6
eBURST group output.
		21.19.2			21.18.2			21.17.2			21.16.2			21.15.2
		1	MG1655		1	MG1655		1	MG1655		1	MG1655		1	MG1655
		2=1	W3110		2=1	W3110		2=1	W3110		2=1	W3110		2=1	W3110
		3=1	BW2952		3=1	BW2952		3=1	BW2952		3=1	BW2952		3=1	BW2952
		4=1	DH10B		4=1	DH10B		4=1	DH10B		4=1	DH10B		4=1	DH10B
		5	REL606		5	REL606		5	REL606		5	REL606		5	REL606
		6	BL21-Gold(DE3)pLysS AG		6	BL21-Gold(DE3)pLysS AG		6	BL21-Gold(DE3)pLysS AG		6	BL21-Gold(DE3)pLysS AG		6	BL21-Gold(DE3)pLysS AG
		7	IAI1		7	IAI1		7	IAI1		7	IAI1		7	IAI1
		8	ATCC 8739		8	ATCC 8739		8	ATCC 8739		8	ATCC 8739		8	ATCC 8739
		9	HS (O9)		9	HS (O9)		9	HS (O9)		9	HS (O9)		9	HS (O9)
		10	ED1a (O81)		10	ED1a (O81)		10	ED1a (O81)		10	ED1a (O81)		10	ED1a (O81)
		11	ABU (83972) (OR:K5:H-)		11	ABU (83972) (OR:K5:H-)		11	ABU (83972) (OR:K5:H-)		11	ABU (83972) (OR:K5:H-)		11	ABU (83972) (OR:K5:H-)
		12	SE11 (O152:H28)		12	SE11 (O152:H28)		12	SE11 (O152:H28)		12	SE11 (O152:H28)		12	SE11 (O152:H28)
		13	SE15 (O150:H5)		13	SE15 (O150:H5)		13	SE15 (O150:H5)		13	SE15 (O150:H5)		13	SE15 (O150:H5)
		14	APEC01 (O1:K1:H7)		14	APEC01 (O1:K1:H7)		14	APEC01 (O1:K1:H7)		14	APEC01 (O1:K1:H7)		14	APEC01 (O1:K1:H7)
		15	UTI89 (O18:K1:H7)		15	UTI89 (O18:K1:H7)		15	UTI89 (O18:K1:H7)		15	UTI89 (O18:K1:H7)		15	UTI89 (O18:K1:H7)
		16	F11 (O6:K2:H31)		16	F11 (O6:K2:H31)		16	F11 (O6:K2:H31)		16	F11 (O6:K2:H31)		16	F11 (O6:K2:H31)
		17=11	CFT073 (O6:K2:H1)		17=11	CFT073 (O6:K2:H1)		17=11	CFT073 (O6:K2:H1)		17=11	CFT073 (O6:K2:H1)		17=11	CFT073 (O6:K2:H1)
		18	536 (O6:K15:H31)		18	536 (O6:K15:H31)		18	536 (O6:K15:H31)		18	536 (O6:K15:H31)		18	536 (O6:K15:H31)
		19	IAI39		19	IAI39		19	IAI39		19	IAI39		19	IAI39
		20=14	S88 (O45:K1)		20=14	S88 (O45:K1)		20=14	S88 (O45:K1)		20=14	S88 (O45:K1)		20=14	S88 (O45:K1)
		21	UMN026		21	UMN026		21	UMN026		21	UMN026		21	UMN026
		22	SMS-3-5 (O19:H34)		22	SMS-3-5 (O19:H34)		22	SMS-3-5 (O19:H34)		22	SMS-3-5 (O19:H34)		22	SMS-3-5 (O19:H34)
		23	E24377A		23	E24377A		23	E24377A		23	E24377A		23	E24377A
		24	O127:H6 str. E2348/69		24	O127:H6 str. E2348/69		24	O127:H6 str. E2348/69		24	O127:H6 str. E2348/69		24	O127:H6 str. E2348/69
		25	O55:H7 str. CB9615		25	O55:H7 str. CB9615		25	O55:H7 str. CB9615		25	O55:H7 str. CB9615		25	O55:H7 str. CB9615
		26	B171		26	B171		26	B171		26	B171		26	B171
		27	53638		27	53638		27	53638		27	53638		27	53638
		28	55989		28	55989		28	55989		28	55989		28	55989
		29=28	O103:H2 str. 12009		29=28	O103:H2 str. 12009		29=28	O103:H2 str. 12009		29=28	O103:H2 str. 12009		29=28	O103:H2 str. 12009
		30	O111:H- str. 11128		30	O111:H- str. 11128		30	O111:H- str. 11128		30	O111:H- str. 11128		30	O111:H- str. 11128
		31	O26:H11 str. 11368		31	O26:H11 str. 11368		31	O26:H11 str. 11368		31	O26:H11 str. 11368		31	O26:H11 str. 11368
		32	O157:H7 str. EC4115		32	O157:H7 str. EC4115		32	O157:H7 str. EC4115		32	O157:H7 str. EC4115		32	O157:H7 str. EC4115
		33=32	O157:H7 str. EDL933		33=32	O157:H7 str. EDL933		33=32	O157:H7 str. EDL933		33=32	O157:H7 str. EDL933		33=32	O157:H7 str. EDL933
		34=32	O157:H7 str. Sakai		34=32	O157:H7 str. Sakai		34=32	O157:H7 str. Sakai		34=32	O157:H7 str. Sakai		34=32	O157:H7 str. Sakai
		35=32	O157:H7 str. TW14359		35=32	O157:H7 str. TW14359		35=32	O157:H7 str. TW14359		35=32	O157:H7 str. TW14359		35=32	O157:H7 str. TW14359
